# Supplementary material for: Impact of the Rise of Artificial Intelligence in Radiology: What Do Students Think?
Source: Int J Environ Res Public Health. 2023 Jan 16;20(2):1589. doi: 10.3390/ijerph20021589 (PMC9867061; doi:10.3390/ijerph20021589)
Supplement: Supplementary file 1 [file ijerph-20-01589-s001.zip]

Archive with 1 entries (1 files):
- ijerph-2144867-supplementary.pdf
